# Supplementary material for: Trio-based whole exome sequencing in patients with suspected sporadic inborn errors of immunity: A retrospective cohort study
Source: eLife. 2022 Oct 17;11:e78469. doi: 10.7554/eLife.78469 (PMC9635875; doi:10.7554/eLife.78469)
Supplement: Figure 1—source code 1. [file elife-78469-fig1-code1.zip]

Archive with 1 entries (1 files):
- Source-Code.html
