# Supplementary material for: Trio-based whole exome sequencing in patients with suspected sporadic inborn errors of immunity: A retrospective cohort study
Source: eLife. 2022 Oct 17;11:e78469. doi: 10.7554/eLife.78469 (PMC9635875; doi:10.7554/eLife.78469)
Supplement: Table 1—source data 1. — The table displays information on inherited single nucleotide variants and small insertion-deletions or copy number variants that were identified after diagnostic in silico gene panel and/or exome-wide analysis prior to the systematic DNV analysis in this study. [file elife-78469-table1-data1.zip]

Archive with 1 entries (1 files):
- Table 1 - source data 1.docx
